# Supplementary material for: Development of Whole-Grain Rice Lines Exhibiting Low and Intermediate Glycemic Index with Decreased Amylose Content
Source: Foods. 2024 Nov 14;13(22):3627. doi: 10.3390/foods13223627 (PMC11593259; doi:10.3390/foods13223627)
Supplement: Supplementary file 1 [file foods-13-03627-s001.zip]

Archive with 1 entries (1 files):
- foods-3306561-supplementary.pdf
